# Supplementary material for: Preparation, Properties and Water Dissolution Behavior of Polyethylene Oxide Mats Prepared by Solution Blow Spinning
Source: Polymers (Basel). 2022 Mar 23;14(7):1299. doi: 10.3390/polym14071299 (PMC9003185; doi:10.3390/polym14071299)
Supplement: Supplementary file 1 [file polymers-14-01299-s001.zip]

Archive with 1 entries (1 files):
- polymers-1634347-supplementary.pdf
